# Supplementary material for: Single Fraction and Hypofractionated Radiation Cause Cochlear Damage, Hearing Loss, and Reduced Viability of Merlin-Deficient Schwann Cells
Source: Cancers (Basel). 2023 May 18;15(10):2818. doi: 10.3390/cancers15102818 (PMC10216287; doi:10.3390/cancers15102818)
Supplement: Supplementary file 1 [file cancers-15-02818-s001.zip]

Archive with 1 entries (1 files):
- cancers-2325313-supplementary.pdf
